# Supplementary material for: Determination of Volatile Organic Compounds and Endogenous Extracts and Study of Expression Patterns of TPS and BSMT in the Flowers of Seven Lilium Cultivars
Source: Molecules. 2023 Dec 5;28(24):7938. doi: 10.3390/molecules28247938 (PMC10745987; doi:10.3390/molecules28247938)
Supplement: Supplementary file 1 [file molecules-28-07938-s001.zip]

Archive with 1 entries (1 files):
- molecules-2694659-supplementary.xls
