# Supplementary material for: Determination of Volatile Organic Compounds and Endogenous Extracts and Study of Expression Patterns of TPS and BSMT in the Flowers of Seven Lilium Cultivars
Source: Molecules. 2023 Dec 5;28(24):7938. doi: 10.3390/molecules28247938 (PMC10745987; doi:10.3390/molecules28247938)
Supplement: Supplementary file 1 [file molecules-28-07938-s001.zip › molecules-2694659-supplementary.xls]

## Sheet: Table S1
Table S1 Retention time of C7–C40 n-alkanes
n-alkanes	Retention time (mean ± SE), min
C7	3.325 ± 0.019
C8	4.065 ± 0.000
C9	6.492 ± 0.002
C10	8.362 ± 0.010
C11	10.102 ± 0.024
C12	11.688 ± 0.030
C13	13.160 ± 0.029
C14	14.535 ± 0.029
C15	15.828 ± 0.030
C16	17.046 ± 0.030
C17	18.199 ± 0.030
C18	19.295 ± 0.027
C19	20.334 ± 0.022
C20	21.327 ± 0.019
C21	22.272 ± 0.016
C22	23.179 ± 0.014
C23	24.047 ± 0.011
C24	24.884 ± 0.008
C25	25.739 ± 0.008
C26	26.724 ± 0.013
C27	27.896 ± 0.016
C28	29.328 ± 0.024

## Sheet: Table S2
Table S2 Determination of endogenous extracts in petals of Lilium ‘Viviana’ during the peak flowering stage (excluding benzene)
No.	Compounds	CAS	Mea RI	Lite RI	Compounds contents ng·g-1 (mean ± SE)
					dichloromethane	ethyl acetate	hexane	petroleum ether	methanol	ethanol	n-butanol
V017	β-ocimene	13877-91-3	1048	1048	644.11 ± 0.90	-	1334.60 ± 30.01	1043.83 ± 28.85	-	-	-
V020	methyl benzoate	93-58-3	1099	1096	344.58 ± 21.01	137.30 ± 6.78	-	130.37 ± 17.84	-	-	-
V021	linalool	78-70-6	1104	1103	759.8 ± 23.19	410.29 ± 7.11	815.80 ± 25.53	604.39 ± 13.36	-	-	1610.61 ± 30.51
V025	ethyl benzoate	93-89-0	1176	1172	221.22 ± 9.04	216.32 ± 10.36	424.84 ± 12.74	249.33 ± 7.62	-	-	550.08 ± 8.86
V027	creosol	93-51-6	1194	1193	1599.97 ± 24.99	1451.72 ± 31.43	2671.68 ± 14.29	2324.79 ± 60.64	3218.19 ± 266.60	6114.42 ± 458.21	1708.37 ± 34.48
V031	geraniol	106-24-1	1253	1255	282.28 ± 32.64	-	413.80 ± 18.29	267.31 ± 9.75	-	-	-
V047	2-methoxy-4-vinylphenol	7786-61-0	1323	1324	1962.82 ± 119.96	5702.33 ± 177.03	-	163.08 ± 4.99	35,350.91 ± 3093.95	38,521.10 ± 3131.38	22,807.07 ± 647.05
V034	eugenol	97-53-0	1363	1356	258.50 ± 11.52	-	209.25 ± 7.81	257.91 ± 4.16	-	-	-
V037	geranylacetone	689-67-8	1451	1460	523.81 ± 29.45	-	-	-	-	-	-
V039	isoeugenol	97-54-1	1456	1460	1809.00 ± 36.64	1535.44 ± 37.49	1698.34 ± 22.28	759.64 ± 86.88	6319.71 ± 522.52	2626.54 ± 139.17	-
V043	farnesol	4602-84-0	1720	1722	821.28 ± 26.94	618.22 ± 8.27	-	-	-	-	1735.61 ± 46.24
V044	benzyl benzoate	120-51-4	1779	1775	-	-	-	-	-	-	-
The “-” in the table indicates that this compound has not been detected or its content is low. Kovats Retention Index (RI) can be divided into measured RI (Mea RI) and literature RI (Lite RI), where the Mea RI was calculated according to the formula in Section 4.3 and the Lite RI was obtained from the NIST Standard Reference Database Number 69 (https://webbook.nist.gov/chemistry/ (accessed on 25 …

## Sheet: Table S3
Table S3 The peak area of endogenous extracts from petals of Lilium ‘Viviana’ extracted by benzene
No.	Compounds	Peak area (mean ± SE)
V017	β-ocimene	827,032.98 ± 25,374.20
V020	methyl benzoate	230,777.90 ± 19,605.34
V021	linalool	337,754.86 ± 14,350.92
V025	ethyl benzoate	1,299,340.77 ± 35,512.63
V027	creosol	1,186,068.26 ± 42,289.05
V031	geraniol	294,507.83 ± 8597.62
V047	2-methoxy-4-vinylphenol	789,035.52 ± 66,847.60
V034	eugenol	180,423.56 ± 20,221.08
V037	geranylacetone	264,414.69 ± 37,937.86
V039	isoeugenol	2,213,251.65 ± 40,776.71
V043	farnesol	1,395,591.65 ± 33,178.33
V044	benzyl benzoate	358,134.52 ± 21,142.84

## Sheet: Table S4
Table S4 Emission ratios of compounds in petals of seven lily cultivars during the peak flowering stage
Compounds	Boiling point (℃)	Emission ratios ln (VOCs contents/endogenous extracts contents) (mean ± SE)
		Viv	PiN	Tib	Pal	Treb	Tres	AvS
1,8-cineole	176	-	1.59 ± 0.29	-	0.84 ± 0.24	-	-	-
β-ocimene	175	2.96 ± 0.25	3.02 ± 0.21	2.51 ± 0.11	2.03 ± 0.19	-	-	-
methyl benzoate	199	1.68 ± 0.30	0.34 ± 0.31	2.64 ± 0.32	2.74 ± 0.07	1.66 ± 0.14	-	1.38 ± 0.45
linalool	199	1.69 ± 0.28	0.68 ± 0.19	-	-	-	-	-
ethyl benzoate	212	-2.01 ± 0.56	0.89 ± 0.14	-1.27 ± 0.26	-2.18 ± 0.20	0.71 ± 0.17	-	-0.63 ± 0.18
creosol	221	-1.43 ± 0.36	-2.38 ± 0.14	-2.03 ± 0.17	-2.23 ± 0.27	-	-	-2.48 ± 0.27
α-terpineol	219	-	-0.77 ± 0.04	-	-1.27 ± 0.21	-	-	-
4-methylveratrole	220	-	0.04 ± 0.15	-	-	-	-	-
geraniol	230	-1.76 ± 0.20	-	-	-	-	-	-
eugenol	255	-2.63 ± 0.30	-	-1.84 ± 0.33	-1.32 ± 0.09	-	-	-
geranylacetone	256	-2.17 ± 0.17	-	-2.15 ± 0.16	-2.56 ± 0.12	-	-	-2.74 ± 0.08
isoeugenol	266	-3.02 ± 0.28	-2.43 ± 0.15	-3.94 ± 0.11	-3.16 ± 0.16	-	-	-
farnesol	283	-	-	-6.85 ± 0.17	-	-	-	-
benzyl benzoate	324	-	-	-	-5.61 ± 0.04	-	-	-
benzyl salicylate	320	-	-	-	-6.57 ± 0.40	-	-	-

## Sheet: Table S5
Table S5 Correlation coefficients about the correlation analyses between the expression levels of two genes (TPS and BSMT) and the contents of compounds
TPS
	TPS	linalool-VC	linalool-EE	linalool-VC-EE	β-ocimene-VC	β-ocimene-EE	β-ocimene-VC-EE	monoterpenes-VC	monoterpenes-EE	monoterpenes-VC-EE
TPS	1
linalool-VC	0.802*	1
linalool-EE	0.852*	0.786*	1
linalool-VC-EE	0.852*	0.786*	1.000***	1
β-ocimene-VC	0.883**	0.809*	0.898**	0.898**	1
β-ocimene-EE	0.741	0.555	0.769*	0.769*	0.823*	1
β-ocimene-VC-EE	0.883**	0.809*	0.898**	0.898**	1.000***	0.823*	1
monoterpenes-VC	0.883**	0.809*	0.898**	0.898**	1.000***	0.823*	1.000***	1
monoterpenes-EE	0.852*	0.786*	1.000***	1.000***	0.898**	0.769*	0.898**	0.898**	1
monoterpenes-VC-EE	0.883**	0.809*	0.898**	0.898**	1.000***	0.823*	1.000***	1.000***	0.898**	1
BSMT
	BSMT	methyl benzoate-VC	methyl benzoate-EE	methyl benzoate-VC-EE
BSMT	1
methyl benzoate-VC	-0.036	1
methyl benzoate-EE	0.214	0.75	1
methyl benzoate-VC-EE	-0.143	0.964***	0.786*	1
* represents a significant correlation at the 0.05 level (double-tailed). ** represents a significant correlation at the 0.01 level (double-tailed). *** represents a significant correlation at the 0.001 level (double-tailed). “VC” refers to the content of VOC; “EE” refers to the content of endogenous extract; “VC-EE” refers to the total content (VOC + endogenous extract); “monterpenes” refers to …

## Sheet: Table S6
Table S6 Primers used in qRT-PCR
Primers	Primer Sequence (5′-3′)
BSMT-qF	CCTCCCAGGAAACGACTTCA
BSMT-qR	GAACCAGGAACCCCCACTAC
TPS2-qF	ATTTGGGCAGTGTGCTCAGTTTC
TPS2-qR	TATTTTCGGGGAGGTTTCTCATTT
Actin-qF	CTGGATTTGCTGGAGATGATG
Actin-qR	CTGACAATTCCGTGTTCGATAG

## Sheet: Chromatograms
The chromatograms of all samples
Types	Chromatograms
Chromatograms of VOCs
Chromatograms of endogenous extracts （seven lily cultivars, Dichloromethane）
Chromatograms of endogenous extracts （Lilium ‘Viviana’, eight solvents）
